# Supplementary material for: Similar Features, Different Behaviors: A Comparative In Vitro Study of the Adipogenic Potential of Stem Cells from Human Follicle, Dental Pulp, and Periodontal Ligament
Source: J Pers Med. 2021 Jul 28;11(8):738. doi: 10.3390/jpm11080738 (PMC8401480; doi:10.3390/jpm11080738)
Supplement: Supplementary file 1 [file jpm-11-00738-s001.zip]

Archive with 13 entries (10 files):
- Supplementary materials/
- Supplementary materials/.DS_Store
- __MACOSX/
- __MACOSX/Supplementary materials/
- __MACOSX/Supplementary materials/._.DS_Store
- Supplementary materials/~$Table S2.docx
- __MACOSX/Supplementary materials/._~$Table S2.docx
- Supplementary materials/Supplementary Figure 1.TIF
- __MACOSX/Supplementary materials/._Supplementary Figure 1.TIF
- Supplementary materials/S Table S1.pdf
- __MACOSX/Supplementary materials/._S Table S1.pdf
- Supplementary materials/S Table S2.pdf
- __MACOSX/Supplementary materials/._S Table S2.pdf
